# Supplementary material for: In-silico detection of aneuploidy and chromosomal deletions in wheat using genotyping-by-sequencing
Source: Plant Methods. 2020 Apr 6;16:45. doi: 10.1186/s13007-020-00588-3 (PMC7137276; doi:10.1186/s13007-020-00588-3)
Supplement: Supplementary file 2 — Additional file 2: Table S1. List of accessions (samples) analyzed in this study. [file 13007_2020_588_MOESM2_ESM.xlsx]

## Sheet: sampleMetadata
sample_name	known_aberration
17SI-310	(1BL-6)
17SI-311	(1BL-6)
17SI-312	(1BL-6)
17SI-313	(2DL-9)
17SI-314	(2DL-9)
17SI-315	(4AL-12)
17SI-317	(4AL-12)
17SI-318	(4AL-12)
17SI-319	(4AL-13)
17SI-320	(4AL-13)
17SI-321	(4BL-5, 6AL-4)
17SI-322	(4BL-5, 6AL-4)
17SI-323	(4BL-5, 6AL-4)
17SI-324	(5BL-9)
17SI-325	(5BL-9)
17SI-326	(6BS-3, 6DL-12)
17SI-327	(6BS-3, 6DL-12)
17SI-328	(6BS-3, 6DL-12)
17SI-329	(6BS-3, 6DL-12)
17SI-330	(6BS-3, 6DL-12)
17SI-331	(6BL-6)
17SI-332	(6BL-6)
17SI-333	(6BL-6)
17SI-334	(1AS-2)
17SI-335	(1AS-2)
17SI-336	(1BS-7)
17SI-337	(1BS-7)
17SI-338	(1BS-19)
17SI-339	(1BS-19)
17SI-340	(1BS-20)
17SI-341	(1BS-20)
17SI-342	(1BL-7)
17SI-343	(1BL-7)
17SI-344	(1BL-8)
17SI-345	(1BL-8)
17SI-346	(1BL-8)
17SI-347	(1BL-9)
17SI-348	(1BL-9)
17SI-349	(2AL-3)
17SI-350	(2AL-3)
17SI-351	(2AL-4)
17SI-352	(2BS-2)
17SI-353	(2BS-2)
17SI-354	(2BS-14, 1AL-6)
17SI-355	(2BS-14, 1AL-6)
17SI-357	(2BL-1 )
17SI-358	(2BL-1 )
17SI-359	(2BL-3)
17SI-360	(2BL-3)
17SI-362	(2BL-7)
17SI-363	(2BL-11, 7AS-1)
17SI-364	(2BL-11, 7AS-1)
17SI-365	(3AL-2)
17SI-366	(3AL-2)
17SI-367	(3BS-2)
17SI-368	(3BS-2)
17SI-369	(3DS-1)
17SI-370	(3DS-1)
17SI-371	(3DS-2)
17SI-372	(3DS-2)
17SI-373	(4AS-2)
17SI-374	(4AS-2)
17SI-375	(4BS-5, 4BL-11)
17SI-376	(4BS-5, 4BL-11)
17SI-377	(4BS-5, 4BL-11)
17SI-378	(4BL-6)
17SI-379	(4BL-6)
18S1-209	(Dt4BS)
18S1-210	(Dt6AS)
18S1-216	(2BL-1)
18S1-217	(2BL-1)
18S1-218	(2BL-3)
18S1-219	(2BL-3)
18S1-220	(2BL-3)
18S1-221	(3AL-2)
18S1-222	(3AL-2)
18S1-223	(3AL-2)
18S1-224	(2AL-2=Dt2AS)
18S1-225	(2DS=Dt2DL)
18S1-231	(2DL-1)
18S1-232	(2DL-2)
18S1-233	(2DL-7)
18S1-234	(2DL-7)
18S1-236	(2DL-7)
18S1-237	(2DL-7)
18S1-238	(2DL-7)
18S1-239	(3DS-2)
18S1-240	(3DS-2)
18S1-241	(3DL-1)
18S1-243	(3DL-1)
18S1-244	(3DL-1)
18S1-245	(5AL-20)
18S1-246	(5AL-20)
18S1-247	(5AL-20)
18S1-248	(5AL-20)
18S1-249	(6AS-4)
18S1-250	(6AS-4)
18S1-251	(6AS-4)
18S1-252	(6BS-7)
18S1-253	(6BL-3)
18S1-254	(6BL-3)
18S1-255	(6BL-3)
18S1-256	(1AS-4, 6BL-3)
18S1-257	(1AS-4, 6BL-3)
18S1-258	(1AS-4, 6BL-3)
18S1-259	(1AS-4, 6BL-3)
18S1-260	(1AS-4, 6BL-3)
18S1-261	(6BL-4)
18S1-262	(6BL-4)
18S1-263	(6BL-4)
18S1-264	(6BL-8)
18S1-265	(6BL-8)
18S1-266	(6BL-9)
18S1-267	(6BL-9)
18S1-268	(6DL-1)
18S1-269	(6DL-1)
18S1-270	(6DL-1)
18S1-271	(6DL-3)
18S1-272	(6DL-3)
18S1-273	(TA4545 L5)
18S1-274	(6DL-5)
18S1-276	(7DL-8)
18S1-277	(N6B-T6A)
18S1-278	(N1A-T1B)
18S1-280	(N3B)
18S1-281	(N4D)
18S1-282	(N7A)
18S1-283	(N1A)
18S1-284	(6AL-6, 1BS-18)
18S1-285	(6AL-6, 1BS-18)
18S1-286	(6AL-6, 1BS-18)
18S1-287	(6BS-3, 6DL-12)
18S1-288	(6BS-3, 6DL-12)
18S1-289	(6BS-3, 6DL-12)
18S1-291	(1AS-5)
18S1-292	(1AS-5)
18S1-293	(1AS-5, 5AS-11, 6DL-13)
18S1-294	(1AS-5, 5AS-11, 6DL-13)
18S1-295	(1AS-5, 5AS-11, 6DL-13)
18S1-296	(1AS-5, 5AS-11, 6DL-13)
18S1-298	(TA4518 L15)
18S1-300	(2DL-1)
18S1-301	(2DL-1)
18S1-302	(6AL-7, 4BL-13, 7AL-21)
18SI-530	M1A
18SI-531	M2A
18SI-532	4B
18SI-533	-
18SI-534	-
18SI-535	6D
CS	-
